# Supplementary material for: ﻿Grewiakentingensis (Malvaceae, Grewioideae), a new species from Taiwan
Source: PhytoKeys. 2025 Mar 6;253:155–76. doi: 10.3897/phytokeys.253.141785 (PMC11907245; doi:10.3897/phytokeys.253.141785)
Supplement: XML Treatment for Grewia kentingensis [file phytokeys.253.141785-treatment1.xml]

<!DOCTYPE tp:taxon-treatment
  PUBLIC "-//TaxonX//DTD Taxonomic Treatment Publishing DTD v0 20100105//EN" "tax-treatment-NSO.dtd">
<tp:taxon-treatment xmlns:tp="http://www.plazi.org/taxpub"><tp:treatment-meta><kwd-group><label>Taxon classification</label><kwd>
                <named-content content-type="kingdom">Plantae</named-content>
              </kwd><kwd>
                <named-content content-type="order">Malvales</named-content>
              </kwd><kwd>
                <named-content content-type="family">Malvaceae</named-content>
              </kwd></kwd-group><mixed-citation publication-type="journal"><person-group><name><surname>Lin</surname><given-names>Chou-Yi</given-names></name><name><surname>Chang</surname><given-names>Chih-Yi</given-names></name><name><surname>Wang</surname><given-names>Chiu-Mei</given-names></name><name><surname>Tzeng</surname><given-names>Hsy-Yu</given-names></name><name><surname>Tseng</surname><given-names>Yen-Hsueh</given-names></name></person-group><article-title>﻿<italic><tp:taxon-name><tp:taxon-name-part taxon-name-part-type="genus" reg="Grewia">Grewia</tp:taxon-name-part><tp:taxon-name-part taxon-name-part-type="species" reg="kentingensis">kentingensis</tp:taxon-name-part></tp:taxon-name></italic> (<tp:taxon-name><tp:taxon-name-part taxon-name-part-type="family">Malvaceae</tp:taxon-name-part></tp:taxon-name>, <tp:taxon-name><tp:taxon-name-part taxon-name-part-type="subfamily">Grewioideae</tp:taxon-name-part></tp:taxon-name>), a new species from Taiwan</article-title><source>PhytoKeys</source><day>06</day><month>03</month><year>2025</year><volume>253</volume><fpage>155</fpage><lpage>176</lpage><pub-id pub-id-type="doi">10.3897/phytokeys.253.141785</pub-id></mixed-citation></tp:treatment-meta><tp:nomenclature><label>﻿</label><tp:taxon-name>
              <object-id xmlns:xlink="http://www.w3.org/1999/xlink" content-type="arpha" xlink:type="simple">87979378-1FEA-58F4-AFC1-CF1A4D0954B9</object-id>
              <tp:taxon-name-part taxon-name-part-type="genus" reg="Grewia">Grewia</tp:taxon-name-part>
              <tp:taxon-name-part taxon-name-part-type="species" reg="kentingensis">kentingensis</tp:taxon-name-part>
              <object-id xmlns:xlink="http://www.w3.org/1999/xlink" content-type="ipni" xlink:type="simple">urn:lsid:ipni.org:names:77357855-1</object-id>
            </tp:taxon-name><tp:taxon-authority>Y.H.Tseng, Chih Y.Chang &amp; C.Y.Lin</tp:taxon-authority><tp:taxon-status xmlns:xlink="http://www.w3.org/1999/xlink" xlink:type="simple">sp. nov.</tp:taxon-status><xref ref-type="fig" rid="F1">Figs 1A</xref><xref ref-type="fig" rid="F2">, 2A</xref><xref ref-type="fig" rid="F3">, 3A</xref><xref ref-type="fig" rid="F6">, 6</xref><xref ref-type="fig" rid="F7">, 7</xref><xref ref-type="fig" rid="F8">, 8</xref></tp:nomenclature><tp:treatment-sec sec-type="diagnosis" id="SECID0EG1AI"><title>Diagnosis.</title><p><italic><tp:taxon-name><tp:taxon-name-part taxon-name-part-type="genus" reg="Grewia">Grewia</tp:taxon-name-part><tp:taxon-name-part taxon-name-part-type="species" reg="kentingensis">kentingensis</tp:taxon-name-part></tp:taxon-name></italic> is similar to <italic><tp:taxon-name><tp:taxon-name-part taxon-name-part-type="genus" reg="Grewia">G.</tp:taxon-name-part><tp:taxon-name-part taxon-name-part-type="species" reg="piscatorum">piscatorum</tp:taxon-name-part></tp:taxon-name></italic> but can be distinguished by its procumbent (vs. erect to ascending) habit, smaller leaf size, serrate (vs. biserrulate) leaf margin, terminal (vs. often leaf-opposed) inflorescences, gynodioecious (vs. trioecious) breeding system, smaller flowers, fewer stamens, smaller fruits, and smaller pollen grains.</p><fig id="F6" position="float" orientation="portrait"><object-id xmlns:xlink="http://www.w3.org/1999/xlink" content-type="doi" xlink:type="simple">10.3897/phytokeys.253.141785.figure6</object-id><object-id xmlns:xlink="http://www.w3.org/1999/xlink" content-type="arpha" xlink:type="simple">8ABA18AB-7433-5B60-8A51-B00271344EA1</object-id><label>Figure 6.</label><caption><p><italic><tp:taxon-name><tp:taxon-name-part taxon-name-part-type="genus" reg="Grewia">Grewia</tp:taxon-name-part><tp:taxon-name-part taxon-name-part-type="species" reg="kentingensis">kentingensis</tp:taxon-name-part></tp:taxon-name></italic> Y.H.Tseng, Chih Y.Chang &amp; C.Y.Lin. <bold>A</bold> habit <bold>B</bold> leaves <bold>C</bold> stipule <bold>D</bold> bisexual flower <bold>E</bold> female flower <bold>F</bold> sepals (bisexual) <bold>G</bold> sepals (female) <bold>H</bold> petals (bisexual) <bold>I</bold> petals (female) <bold>J</bold> gynoecium (bisexual) <bold>K</bold> gynoecium (female) <bold>L</bold> fruit (left: overhead view; right: lateral view).</p></caption><graphic xmlns:xlink="http://www.w3.org/1999/xlink" xlink:href="phytokeys-253-155_article-141785__-g006.jpg" position="float" orientation="portrait" xlink:type="simple" id="oo_1270833.jpg"><uri content-type="original_file" xlink:type="simple">https://binary.pensoft.net/fig/1270833</uri></graphic></fig></tp:treatment-sec><tp:treatment-sec sec-type="material" id="SECID0ES3AI"><title>Type.</title><p>Taiwan. Pingtung County • Hengchun Township, Sheding Formosan Sika Deer Restoration Area, 154 m alt., <named-content xmlns:xlink="http://www.w3.org/1999/xlink" content-type="dwc:verbatimCoordinates" xlink:type="simple"><named-content content-type="geo-json" specific-use="{&#34;type&#34;:&#34;Point&#34;,&#34;coordinates&#34;:[120.827556,21.964722]}" id="NCID0E23AI" xlink:type="simple">21°57'53.0"N, 120°49'39.2"E</named-content></named-content>, 26 June 2024, <italic>C. Y. Lin et al. 93</italic> (holotype: <named-content xmlns:xlink="http://www.w3.org/1999/xlink" content-type="dwc:institutional_code" xlink:title="Department of Forestry, National Chung Hsing University" xlink:href="http://grbio.org/institution/national-chung-hsing-university" xlink:type="simple">TCF</named-content>; isotype: <named-content xmlns:xlink="http://www.w3.org/1999/xlink" content-type="dwc:institutional_code" xlink:title="National Museum of Natural Science, Taiwan" xlink:href="http://grbio.org/institution/national-museum-natural-science" xlink:type="simple">TNM</named-content>).</p><fig id="F7" position="float" orientation="portrait"><object-id xmlns:xlink="http://www.w3.org/1999/xlink" content-type="doi" xlink:type="simple">10.3897/phytokeys.253.141785.figure7</object-id><object-id xmlns:xlink="http://www.w3.org/1999/xlink" content-type="arpha" xlink:type="simple">4D230627-F024-554A-B140-048ED38532C3</object-id><label>Figure 7.</label><caption><p><italic><tp:taxon-name><tp:taxon-name-part taxon-name-part-type="genus" reg="Grewia">Grewia</tp:taxon-name-part><tp:taxon-name-part taxon-name-part-type="species" reg="kentingensis">kentingensis</tp:taxon-name-part></tp:taxon-name></italic> Y.H.Tseng, Chih Y.Chang &amp; C.Y.Lin. <bold>A</bold> habitat <bold>B</bold> habit <bold>C</bold> stipule <bold>D</bold> leaf blade variation <bold>E</bold> inflorescence (bisexual) <bold>F</bold> inflorescence (female) <bold>G</bold> bisexual flowers <bold>H</bold> bisexual flower (sepals and petals removed), <bold>H</bold>' gynoecium (bisexual) <bold>I</bold> sepals (bisexual) <bold>J</bold> petals (bisexual) <bold>K</bold> female flowers <bold>L</bold> female flower (sepals and petals removed), <bold>L</bold>' gynoecium (female) <bold>M</bold> sepals (female) <bold>N</bold> petals (female) <bold>O</bold> androgynophore (bisexual) <bold>O</bold>' androgynophore (female) <bold>P</bold> ovary (bisexual) <bold>P</bold>' ovary (female) <bold>Q</bold> fruit (left: overhead view; right: lateral view) <bold>R</bold> pyrenes.</p></caption><graphic xmlns:xlink="http://www.w3.org/1999/xlink" xlink:href="phytokeys-253-155_article-141785__-g007.jpg" position="float" orientation="portrait" xlink:type="simple" id="oo_1270834.jpg"><uri content-type="original_file" xlink:type="simple">https://binary.pensoft.net/fig/1270834</uri></graphic></fig></tp:treatment-sec><tp:treatment-sec sec-type="description" id="SECID0EO6AI"><title>Description.</title><p>Procumbent shrubs to ca. 5 cm tall, stems rooting at the nodes; young branchlets puberulent, older branchlets nearly glabrous. Leaf blades broadly elliptic to elliptic, 0.4–1.6 cm long, 0.3–1.3 cm wide, apex rounded to obtuse, base cuneate to rounded, 3-nerved, margin serrate, nearly glabrous, stellate hairs sparsely distributed along the veins on both surfaces; petioles 0.4–1.3(–1.7) mm long, stellate hairs sparse; stipules linear, 0.4–1.2 mm long. Inflorescences terminal, cymose or flowers solitary; peduncles 0.7–2.7 mm long, 1 to 3(4 to 6) flowers, pedicels 0.9–4.9 mm long; bracts linear, 0.7–1.4(–1.8) mm long. Flowers bisexual or functionally unisexual (female), bisexual flowers 7.2–11.7 mm diam., female flowers 5.2–7.8 mm diam. Sepals (3)4 to 5, narrowly oblong to oblong, bisexual flowers 4.5–6.0 mm long, 1.4–2.3 mm wide; female flowers 3.2–4.8 mm long, 0.9–1.9 mm wide, apex acute, abaxial surface yellowish green, stellate–pubescent, adaxial surface white, glabrous. Petals (3)4 to 5, oblong to ovate, apex rounded, bisexual flowers 1.1–1.5 mm long, 0.6–0.9 mm wide, female flowers 1.2–1.6 mm long, 0.7–0.9 mm wide; nectaries present at the base of adaxial surface, 0.6–0.9 mm diam., surrounded by ciliate hairs. Androgynophore cylindrical, bisexual flowers 0.7–0.9 mm long; female flowers 0.8–0.9 mm long, glabrous, ciliate hairs only at the apex. Ovary globose to oblate, pubescent, bisexual flowers 0.8–1.0 mm diam.; female flowers 0.8–1.0 mm diam. Bisexual flowers with stamens 25 to 33, filaments white, glabrous, 1.2–3.2 mm long, anthers dehiscing longitudinally; style (1.8–)2.3–2.7 mm long, glabrous, stigma 4-lobed, each lobe dentate at apex. Female flowers with 15–20 stamens, filaments white, glabrous, 0.6–1.1 mm long, anthers white, always indehiscent; style 1.3–2.2 mm long, glabrous, stigma 4-lobed, each lobe dentate at apex. Fruits drupaceous, usually 4-lobed, fruit lobe 4.1–5.2 mm diam., globose, puberulent to nearly glabrous, red when mature.</p><fig id="F8" position="float" orientation="portrait"><object-id xmlns:xlink="http://www.w3.org/1999/xlink" content-type="doi" xlink:type="simple">10.3897/phytokeys.253.141785.figure8</object-id><object-id xmlns:xlink="http://www.w3.org/1999/xlink" content-type="arpha" xlink:type="simple">60D2A2C2-3A9C-5BE3-A174-1D42CC2666C2</object-id><label>Figure 8.</label><caption><p>Holotype of <italic><tp:taxon-name><tp:taxon-name-part taxon-name-part-type="genus" reg="Grewia">Grewia</tp:taxon-name-part><tp:taxon-name-part taxon-name-part-type="species" reg="kentingensis">kentingensis</tp:taxon-name-part></tp:taxon-name></italic> Y.H.Tseng, Chih Y.Chang &amp; C.Y.Lin, <italic>C. Y. Lin et al. 93</italic> (<named-content xmlns:xlink="http://www.w3.org/1999/xlink" content-type="dwc:institutional_code" xlink:title="Department of Forestry, National Chung Hsing University" xlink:href="http://grbio.org/institution/national-chung-hsing-university" xlink:type="simple">TCF</named-content>).</p></caption><graphic xmlns:xlink="http://www.w3.org/1999/xlink" xlink:href="phytokeys-253-155_article-141785__-g008.jpg" position="float" orientation="portrait" xlink:type="simple" id="oo_1270835.jpg"><uri content-type="original_file" xlink:type="simple">https://binary.pensoft.net/fig/1270835</uri></graphic></fig></tp:treatment-sec><tp:treatment-sec sec-type="phenology" id="SECID0ERABI"><title>Phenology.</title><p>Flowering from May to August and fruiting from June to September.</p></tp:treatment-sec><tp:treatment-sec sec-type="distribution" id="SECID0EWABI"><title>Distribution and habitat.</title><p>The species is endemic to Taiwan. <italic><tp:taxon-name><tp:taxon-name-part taxon-name-part-type="genus" reg="Grewia">Grewia</tp:taxon-name-part><tp:taxon-name-part taxon-name-part-type="species" reg="kentingensis">kentingensis</tp:taxon-name-part></tp:taxon-name></italic> is sparsely distributed only on the elevated coral reefs and the coastal open grasslands at 50–200 m alt. along the eastern coastline of the Hengchun Peninsula. Commonly associated species include <italic><tp:taxon-name><tp:taxon-name-part taxon-name-part-type="genus" reg="Maytenus">Maytenus</tp:taxon-name-part><tp:taxon-name-part taxon-name-part-type="species" reg="diversifolia">diversifolia</tp:taxon-name-part></tp:taxon-name></italic> (Maxim.) Ding Hou (<tp:taxon-name><tp:taxon-name-part taxon-name-part-type="family">Celastraceae</tp:taxon-name-part></tp:taxon-name>), <italic><tp:taxon-name><tp:taxon-name-part taxon-name-part-type="genus" reg="Pandanus">Pandanus</tp:taxon-name-part><tp:taxon-name-part taxon-name-part-type="species" reg="odorifer">odorifer</tp:taxon-name-part></tp:taxon-name></italic> (Forssk.) Kuntze. (<tp:taxon-name><tp:taxon-name-part taxon-name-part-type="family">Pandanaceae</tp:taxon-name-part></tp:taxon-name>), <tp:taxon-name><tp:taxon-name-part taxon-name-part-type="genus" reg="Phoenix">Phoenix</tp:taxon-name-part><tp:taxon-name-part taxon-name-part-type="species" reg="loureiroi">loureiroi</tp:taxon-name-part><tp:taxon-name-part taxon-name-part-type="authority">Kunth</tp:taxon-name-part><tp:taxon-name-part taxon-name-part-type="infraspecific-rank">var.</tp:taxon-name-part><tp:taxon-name-part taxon-name-part-type="variety" reg="loueiroi">loueiroi</tp:taxon-name-part></tp:taxon-name> (<tp:taxon-name><tp:taxon-name-part taxon-name-part-type="family">Palmae</tp:taxon-name-part></tp:taxon-name>), <italic><tp:taxon-name><tp:taxon-name-part taxon-name-part-type="genus" reg="Rostellularia">Rostellularia</tp:taxon-name-part><tp:taxon-name-part taxon-name-part-type="species" reg="hayatae">hayatae</tp:taxon-name-part></tp:taxon-name></italic> (Yamam.) S.S.Ying (<tp:taxon-name><tp:taxon-name-part taxon-name-part-type="family">Acanthaceae</tp:taxon-name-part></tp:taxon-name>), <italic><tp:taxon-name><tp:taxon-name-part taxon-name-part-type="genus" reg="Galactia">Galactia</tp:taxon-name-part><tp:taxon-name-part taxon-name-part-type="species" reg="tashiroi">tashiroi</tp:taxon-name-part></tp:taxon-name></italic> Maxim. (<tp:taxon-name><tp:taxon-name-part taxon-name-part-type="family">Fabaceae</tp:taxon-name-part></tp:taxon-name>), and <italic><tp:taxon-name><tp:taxon-name-part taxon-name-part-type="genus" reg="Cirsium">Cirsium</tp:taxon-name-part><tp:taxon-name-part taxon-name-part-type="species" reg="albescens">albescens</tp:taxon-name-part></tp:taxon-name></italic> Kitam. (<tp:taxon-name><tp:taxon-name-part taxon-name-part-type="family">Compositae</tp:taxon-name-part></tp:taxon-name>).</p></tp:treatment-sec><tp:treatment-sec sec-type="Chinese name" id="SECID0EQEBI"><title>Chinese name.</title><p>kěn-dīng-bǔ-yú-mù (墾丁捕魚木)</p></tp:treatment-sec><tp:treatment-sec sec-type="etymology" id="SECID0EVEBI"><title>Etymology.</title><p>The species epithet <italic><tp:taxon-name><tp:taxon-name-part taxon-name-part-type="genus" reg="Grewia"/><tp:taxon-name-part taxon-name-part-type="species" reg="kentingensis">kentingensis</tp:taxon-name-part></tp:taxon-name></italic> refers to the type locality of Kenting in Hengchun Peninsula, Pingtung County, Taiwan.</p></tp:treatment-sec><tp:treatment-sec sec-type="Palynology" id="SECID0EFFBI"><title>Palynology.</title><p>Pollens grains are tricolporate, subprolate to prolate, 35.8–41.4 × 24.1–33.4 μm. Exine reticulate, with muri 0.6–0.8 μm wide and lumen 1.0–2.9 μm. Perforations present in the lumen, 0.04–0.24 μm.</p></tp:treatment-sec><tp:treatment-sec sec-type="conservation status" id="SECID0EKFBI"><title>Conservation status.</title><p><italic><tp:taxon-name><tp:taxon-name-part taxon-name-part-type="genus" reg="Grewia">Grewia</tp:taxon-name-part><tp:taxon-name-part taxon-name-part-type="species" reg="kentingensis">kentingensis</tp:taxon-name-part></tp:taxon-name></italic> has an extremely limited distribution on the Hengchun Peninsula and is known from 12 collections representing three populations. It has a geographic range in the form of an estimated EOO of 8 km<sup>2</sup> (adjusted upward from 1.423 km<sup>2</sup> following <xref ref-type="bibr" rid="B18">IUCN 2024</xref>) and an AOO of 8 km<sup>2</sup>. Even though the distribution of the species is located within the areas of Kenting National Park, its habitat is threatened by grazing, wildfires, and invasive plant species (<italic><tp:taxon-name><tp:taxon-name-part taxon-name-part-type="genus" reg="Cuscuta">Cuscuta</tp:taxon-name-part><tp:taxon-name-part taxon-name-part-type="species" reg="campestris">campestris</tp:taxon-name-part></tp:taxon-name></italic> Yunck., <italic><tp:taxon-name><tp:taxon-name-part taxon-name-part-type="genus" reg="Stachytarpheta">Stachytarpheta</tp:taxon-name-part><tp:taxon-name-part taxon-name-part-type="species" reg="jamaicensis">jamaicensis</tp:taxon-name-part></tp:taxon-name></italic> (L.) Vahl, and <tp:taxon-name><tp:taxon-name-part taxon-name-part-type="genus" reg="Bidens">Bidens</tp:taxon-name-part><tp:taxon-name-part taxon-name-part-type="species" reg="pilosa">pilosa</tp:taxon-name-part><tp:taxon-name-part taxon-name-part-type="infraspecific-rank">var.</tp:taxon-name-part><tp:taxon-name-part taxon-name-part-type="variety" reg="radiata">radiata</tp:taxon-name-part></tp:taxon-name> (Sch. Bip.) J.A. Schmidt). Given these ongoing threats, we infer a continuing decline in the area, extent and quality of habitat. With respect to the most serious plausible threat of wildfire, the three occurrences represent one location, which falls within the limits for “Critically Endangered” status. <italic><tp:taxon-name><tp:taxon-name-part taxon-name-part-type="genus" reg="Grewia">Grewia</tp:taxon-name-part><tp:taxon-name-part taxon-name-part-type="species" reg="kentingensis">kentingensis</tp:taxon-name-part></tp:taxon-name></italic> is therefore preliminarily assessed as “Critically Endangered” [CR B1ab(iii)+2ab(iii)] in accordance with the IUCN Red List Categories and Criteria (<xref ref-type="bibr" rid="B18">IUCN 2024</xref>). The above analysis is based on the specimens cited and georeferenced as shown in Table <xref ref-type="table" rid="T4">4</xref>.</p><table-wrap id="T4" position="float" orientation="portrait"><label>Table 4.</label><caption><p>Specimens and coordinates used for the analysis of the conservation status.</p></caption><table id="TID0E1CBI" rules="all"><tbody><tr><th rowspan="1" colspan="1">Latitude / Longitude</th><th rowspan="1" colspan="1">Specimens</th></tr><tr><td rowspan="1" colspan="1">
                      <named-content xmlns:xlink="http://www.w3.org/1999/xlink" content-type="dwc:verbatimCoordinates" xlink:type="simple">
                        <named-content content-type="geo-json" specific-use="{&#34;type&#34;:&#34;Point&#34;,&#34;coordinates&#34;:[120.838417,21.947861]}" id="NCID0E1IBI" xlink:type="simple">21°56'52.3"N, 120°50'18.3"E</named-content>
                      </named-content>
                    </td><td rowspan="1" colspan="1"><italic>T. C. Huang &amp; S. F. Huang 13542</italic>; <italic>K. C. Chang 4893</italic>, <italic>4894</italic>; <italic>C. Y. Chang &amp; C. H. Liu 397</italic>; <italic>C. Y. Lin et al. 69</italic></td></tr><tr><td rowspan="1" colspan="1">
                      <named-content xmlns:xlink="http://www.w3.org/1999/xlink" content-type="dwc:verbatimCoordinates" xlink:type="simple">
                        <named-content content-type="geo-json" specific-use="{&#34;type&#34;:&#34;Point&#34;,&#34;coordinates&#34;:[120.827194,21.941972]}" id="NCID0EUJBI" xlink:type="simple">21°56'31.1"N, 120°49'37.9"E</named-content>
                      </named-content>
                    </td><td rowspan="1" colspan="1"><italic>P. F. Lu 16921</italic>; <italic>T. C. Hsu 1743</italic>; <italic>C. M. Wang et al. 15470</italic>; <italic>C. F. Chen 4697</italic>; <italic>C. Y. Chang 30</italic></td></tr><tr><td rowspan="1" colspan="1">
                      <named-content xmlns:xlink="http://www.w3.org/1999/xlink" content-type="dwc:verbatimCoordinates" xlink:type="simple">
                        <named-content content-type="geo-json" specific-use="{&#34;type&#34;:&#34;Point&#34;,&#34;coordinates&#34;:[120.827556,21.964722]}" id="NCID0EOKBI" xlink:type="simple">21°57'53.0"N, 120°49'39.2"E</named-content>
                      </named-content>
                    </td><td rowspan="1" colspan="1"><italic>Y. H. Yu 7968</italic>; <italic>C. Y. Chang et al. 3236</italic>; <italic>C. Y. Lin et al. 93</italic></td></tr></tbody></table></table-wrap></tp:treatment-sec><tp:treatment-sec sec-type="material" id="SECID0E3KBI"><title>Specimens examined.</title><p><bold>Taiwan. Pingtung County</bold> • Fongchueisha, 28 Jun 1988, <italic>T. C. Huang &amp; S. F. Huang 13542</italic> (<named-content xmlns:xlink="http://www.w3.org/1999/xlink" content-type="dwc:institutional_code" xlink:title="National Taiwan University" xlink:href="http://grbio.org/institution/national-taiwan-university" xlink:type="simple">TAI</named-content>) • Ibid., 23 Jul 2013, <italic>K. C. Chang 4893, 4894</italic> (<named-content xmlns:xlink="http://www.w3.org/1999/xlink" content-type="dwc:institutional_code" xlink:title="Department of Forestry and Natural Resources, National Chia-Yi University" xlink:href="http://grbio.org/institution/national-chiayi-agricultural-college" xlink:type="simple">CHIA</named-content>) • Ibid., 29 Mar 2015, <italic>C. Y. Chang &amp; C. H. Liu 397</italic> (<named-content xmlns:xlink="http://www.w3.org/1999/xlink" content-type="dwc:institutional_code" xlink:title="National Museum of Natural Science, Taiwan" xlink:href="http://grbio.org/institution/national-museum-natural-science" xlink:type="simple">TNM</named-content>) • Ibid., 3 May 2024, <italic>C. Y. Lin et al. 69</italic> (<named-content xmlns:xlink="http://www.w3.org/1999/xlink" content-type="dwc:institutional_code" xlink:title="Department of Forestry, National Chung Hsing University" xlink:href="http://grbio.org/institution/national-chung-hsing-university" xlink:type="simple">TCF</named-content>) • Longzaipu, 6 Sep 2008, <italic>P. F. Lu 16921</italic> (<named-content xmlns:xlink="http://www.w3.org/1999/xlink" content-type="dwc:institutional_code" xlink:title="Taiwan Forestry Research Institute" xlink:href="http://grbio.org/institution/taiwan-forestry-research-institute" xlink:type="simple">TAIF</named-content>) • Ibid., 17 Sep 2008, <italic>T. C. Hsu 1743</italic> (<named-content xmlns:xlink="http://www.w3.org/1999/xlink" content-type="dwc:institutional_code" xlink:title="Taiwan Forestry Research Institute" xlink:href="http://grbio.org/institution/taiwan-forestry-research-institute" xlink:type="simple">TAIF</named-content>) • Ibid., 23 Jul 2013, <italic>C. M. Wang et al. 15470</italic> (<named-content xmlns:xlink="http://www.w3.org/1999/xlink" content-type="dwc:institutional_code" xlink:title="National Museum of Natural Science, Taiwan" xlink:href="http://grbio.org/institution/national-museum-natural-science" xlink:type="simple">TNM</named-content>) • Ibid., 14 Aug 2013, <italic>C. F. Chen 4697</italic> (<named-content xmlns:xlink="http://www.w3.org/1999/xlink" content-type="dwc:institutional_code" xlink:title="Taiwan Forestry Research Institute" xlink:href="http://grbio.org/institution/taiwan-forestry-research-institute" xlink:type="simple">TAIF</named-content>) • Ibid., 12 Apr 2014, <italic>C. Y. Chang 30</italic> (<named-content xmlns:xlink="http://www.w3.org/1999/xlink" content-type="dwc:institutional_code" xlink:title="Provincial Pingtung Institute" xlink:href="http://grbio.org/institution/national-pingtung-university-science-and-technology" xlink:type="simple">PPI</named-content>) • Sheding, 12 Aug 1995, <italic>Y. H. Yu 7968</italic> (<named-content xmlns:xlink="http://www.w3.org/1999/xlink" content-type="dwc:institutional_code" xlink:title="Taiwan Forestry Research Institute" xlink:href="http://grbio.org/institution/taiwan-forestry-research-institute" xlink:type="simple">TAIF</named-content>) • Sheding Formosan Sika Deer Restoration Area, 15 Jan 2021, <italic>C. Y. Chang et al. 3236</italic> (<named-content xmlns:xlink="http://www.w3.org/1999/xlink" content-type="dwc:institutional_code" xlink:title="National Museum of Natural Science, Taiwan" xlink:href="http://grbio.org/institution/national-museum-natural-science" xlink:type="simple">TNM</named-content>).</p></tp:treatment-sec><tp:treatment-sec><!--Section generated to contain objects referenced in tp:taxon-treatment.--><fig id="F1" position="float" orientation="portrait"><object-id xmlns:xlink="http://www.w3.org/1999/xlink" content-type="doi" xlink:type="simple">10.3897/phytokeys.253.141785.figure1</object-id><object-id xmlns:xlink="http://www.w3.org/1999/xlink" content-type="arpha" xlink:type="simple">7920CC64-031C-5349-AA75-53BA646E4BE6</object-id><label>Figure 1.</label><caption><p>Habit of taxa assigned to <tp:taxon-name><tp:taxon-name-part taxon-name-part-type="genus" reg="Grewia">Grewia</tp:taxon-name-part><tp:taxon-name-part taxon-name-part-type="infraspecific-rank">sect.</tp:taxon-name-part><tp:taxon-name-part taxon-name-part-type="section" reg="Glomeratae">Glomeratae</tp:taxon-name-part></tp:taxon-name> Burret in Taiwan. <bold>A</bold><italic><tp:taxon-name><tp:taxon-name-part taxon-name-part-type="genus" reg="Grewia">Grewia</tp:taxon-name-part><tp:taxon-name-part taxon-name-part-type="species" reg="kentingensis">kentingensis</tp:taxon-name-part></tp:taxon-name></italic> Y.H.Tseng, Chih Y.Chang &amp; C.Y.Lin <bold>B</bold><italic><tp:taxon-name><tp:taxon-name-part taxon-name-part-type="genus" reg="Grewia">Grewia</tp:taxon-name-part><tp:taxon-name-part taxon-name-part-type="species" reg="piscatorum">piscatorum</tp:taxon-name-part></tp:taxon-name></italic> Hance <bold>C</bold><italic><tp:taxon-name><tp:taxon-name-part taxon-name-part-type="genus" reg="Grewia">Grewia</tp:taxon-name-part><tp:taxon-name-part taxon-name-part-type="species" reg="rhombifolia">rhombifolia</tp:taxon-name-part></tp:taxon-name></italic> Kaneh. &amp; Sasaki <bold>D</bold><tp:taxon-name><tp:taxon-name-part taxon-name-part-type="genus" reg="Grewia">Grewia</tp:taxon-name-part><tp:taxon-name-part taxon-name-part-type="species" reg="biloba">biloba</tp:taxon-name-part><tp:taxon-name-part taxon-name-part-type="authority">G. Don</tp:taxon-name-part><tp:taxon-name-part taxon-name-part-type="infraspecific-rank">var.</tp:taxon-name-part><tp:taxon-name-part taxon-name-part-type="variety" reg="biloba">biloba</tp:taxon-name-part></tp:taxon-name>.</p></caption><graphic xmlns:xlink="http://www.w3.org/1999/xlink" xlink:href="phytokeys-253-155_article-141785__-g001.jpg" position="float" orientation="portrait" xlink:type="simple" id="oo_1270828.jpg"><uri content-type="original_file" xlink:type="simple">https://binary.pensoft.net/fig/1270828</uri></graphic></fig><fig id="F2" position="float" orientation="portrait"><object-id xmlns:xlink="http://www.w3.org/1999/xlink" content-type="doi" xlink:type="simple">10.3897/phytokeys.253.141785.figure2</object-id><object-id xmlns:xlink="http://www.w3.org/1999/xlink" content-type="arpha" xlink:type="simple">E089FF22-31C8-5B88-9114-A28145BFEF27</object-id><label>Figure 2.</label><caption><p>Comparison of morphological characters. <bold>A</bold><italic><tp:taxon-name><tp:taxon-name-part taxon-name-part-type="genus" reg="Grewia">Grewia</tp:taxon-name-part><tp:taxon-name-part taxon-name-part-type="species" reg="kentingensis">kentingensis</tp:taxon-name-part></tp:taxon-name></italic> Y.H.Tseng, Chih Y.Chang &amp; C.Y.Lin <bold>B</bold><italic><tp:taxon-name><tp:taxon-name-part taxon-name-part-type="genus" reg="Grewia">Grewia</tp:taxon-name-part><tp:taxon-name-part taxon-name-part-type="species" reg="piscatorum">piscatorum</tp:taxon-name-part></tp:taxon-name></italic> Hance <bold>1</bold> leaves <bold>2</bold> bisexual inflorescence <bold>2</bold>' female inflorescence <bold>3</bold> bisexual flower <bold>3</bold>' female flower <bold>4</bold> sepal (bisexual) <bold>4</bold>' sepal (female) <bold>5</bold> petal (bisexual) <bold>5</bold>' petal (female) <bold>6</bold> bisexual flower (sepals and petals removed) <bold>6</bold>' female flower (sepals and petals removed) <bold>7</bold> fruit (left: overhead view; right: side view).</p></caption><graphic xmlns:xlink="http://www.w3.org/1999/xlink" xlink:href="phytokeys-253-155_article-141785__-g002.jpg" position="float" orientation="portrait" xlink:type="simple" id="oo_1270829.jpg"><uri content-type="original_file" xlink:type="simple">https://binary.pensoft.net/fig/1270829</uri></graphic></fig><fig id="F3" position="float" orientation="portrait"><object-id xmlns:xlink="http://www.w3.org/1999/xlink" content-type="doi" xlink:type="simple">10.3897/phytokeys.253.141785.figure3</object-id><object-id xmlns:xlink="http://www.w3.org/1999/xlink" content-type="arpha" xlink:type="simple">3D07A110-2D4D-5E10-99A1-2161A41D8FCC</object-id><label>Figure 3.</label><caption><p>Comparison of pollen morphology of four <italic><tp:taxon-name><tp:taxon-name-part taxon-name-part-type="genus" reg="Grewia">Grewia</tp:taxon-name-part></tp:taxon-name></italic> taxa. <bold>A</bold><italic><tp:taxon-name><tp:taxon-name-part taxon-name-part-type="genus" reg="Grewia">Grewia</tp:taxon-name-part><tp:taxon-name-part taxon-name-part-type="species" reg="kentingensis">kentingensis</tp:taxon-name-part></tp:taxon-name></italic> Y.H.Tseng, Chih Y.Chang &amp; C.Y.Lin <bold>B</bold><italic><tp:taxon-name><tp:taxon-name-part taxon-name-part-type="genus" reg="Grewia">Grewia</tp:taxon-name-part><tp:taxon-name-part taxon-name-part-type="species" reg="piscatorum">piscatorum</tp:taxon-name-part></tp:taxon-name></italic> Hance <bold>C</bold><italic><tp:taxon-name><tp:taxon-name-part taxon-name-part-type="genus" reg="Grewia">Grewia</tp:taxon-name-part><tp:taxon-name-part taxon-name-part-type="species" reg="rhombifolia">rhombifolia</tp:taxon-name-part></tp:taxon-name></italic> Kaneh. &amp; Sasaki <bold>D</bold><tp:taxon-name><tp:taxon-name-part taxon-name-part-type="genus" reg="Grewia">Grewia</tp:taxon-name-part><tp:taxon-name-part taxon-name-part-type="species" reg="biloba">biloba</tp:taxon-name-part><tp:taxon-name-part taxon-name-part-type="authority">G. Don</tp:taxon-name-part><tp:taxon-name-part taxon-name-part-type="infraspecific-rank">var.</tp:taxon-name-part><tp:taxon-name-part taxon-name-part-type="variety" reg="biloba">biloba</tp:taxon-name-part></tp:taxon-name><bold>1</bold> equatorial view <bold>2</bold> colporate view <bold>3</bold> polar view <bold>4</bold> surface sculpture.</p></caption><graphic xmlns:xlink="http://www.w3.org/1999/xlink" xlink:href="phytokeys-253-155_article-141785__-g003.jpg" position="float" orientation="portrait" xlink:type="simple" id="oo_1270830.jpg"><uri content-type="original_file" xlink:type="simple">https://binary.pensoft.net/fig/1270830</uri></graphic></fig></tp:treatment-sec><ref-list><ref id="B18"><mixed-citation xmlns:xlink="http://www.w3.org/1999/xlink" xlink:type="simple">IUCN Standards and Petitions Committee (<year>2024</year>) Guidelines for Using the IUCN Red List Categories and Criteria. Version 16. Prepared by the Standards and Petitions Committee. <ext-link xlink:href="https://www.iucnredlist.org/documents/RedListGuidelines.pdf" ext-link-type="uri" xlink:type="simple">https://www.iucnredlist.org/documents/RedListGuidelines.pdf</ext-link> [Accessed on 8 September 2024]</mixed-citation></ref></ref-list></tp:taxon-treatment>
