# Supplementary material for: ﻿Grewiakentingensis (Malvaceae, Grewioideae), a new species from Taiwan
Source: PhytoKeys. 2025 Mar 6;253:155–76. doi: 10.3897/phytokeys.253.141785 (PMC11907245; doi:10.3897/phytokeys.253.141785)
Supplement: XML Treatment for Grewia piscatorum [file phytokeys.253.141785-treatment2.xml]

<!DOCTYPE tp:taxon-treatment
  PUBLIC "-//TaxonX//DTD Taxonomic Treatment Publishing DTD v0 20100105//EN" "tax-treatment-NSO.dtd">
<tp:taxon-treatment xmlns:tp="http://www.plazi.org/taxpub"><tp:treatment-meta><kwd-group><label>Taxon classification</label><kwd>
                <named-content content-type="kingdom">Plantae</named-content>
              </kwd><kwd>
                <named-content content-type="order">Malvales</named-content>
              </kwd><kwd>
                <named-content content-type="family">Malvaceae</named-content>
              </kwd></kwd-group><mixed-citation publication-type="journal"><person-group><name><surname>Lin</surname><given-names>Chou-Yi</given-names></name><name><surname>Chang</surname><given-names>Chih-Yi</given-names></name><name><surname>Wang</surname><given-names>Chiu-Mei</given-names></name><name><surname>Tzeng</surname><given-names>Hsy-Yu</given-names></name><name><surname>Tseng</surname><given-names>Yen-Hsueh</given-names></name></person-group><article-title>﻿<italic><tp:taxon-name><tp:taxon-name-part taxon-name-part-type="genus" reg="Grewia">Grewia</tp:taxon-name-part><tp:taxon-name-part taxon-name-part-type="species" reg="kentingensis">kentingensis</tp:taxon-name-part></tp:taxon-name></italic> (<tp:taxon-name><tp:taxon-name-part taxon-name-part-type="family">Malvaceae</tp:taxon-name-part></tp:taxon-name>, <tp:taxon-name><tp:taxon-name-part taxon-name-part-type="subfamily">Grewioideae</tp:taxon-name-part></tp:taxon-name>), a new species from Taiwan</article-title><source>PhytoKeys</source><day>06</day><month>03</month><year>2025</year><volume>253</volume><fpage>155</fpage><lpage>176</lpage><pub-id pub-id-type="doi">10.3897/phytokeys.253.141785</pub-id></mixed-citation></tp:treatment-meta><tp:nomenclature><label>﻿</label><tp:taxon-name>
              <object-id xmlns:xlink="http://www.w3.org/1999/xlink" content-type="arpha" xlink:type="simple">BE673D1D-687D-5801-B36D-31B82A816AB9</object-id>
              <tp:taxon-name-part taxon-name-part-type="genus" reg="Grewia">Grewia</tp:taxon-name-part>
              <tp:taxon-name-part taxon-name-part-type="species" reg="piscatorum">piscatorum</tp:taxon-name-part>
            </tp:taxon-name><tp:taxon-authority>Hance in Ann. Sci. Nat., Bot., sér. 5, 5. 208. 1866.</tp:taxon-authority><xref ref-type="fig" rid="F1">Figs 1B</xref><xref ref-type="fig" rid="F2">, 2B</xref><xref ref-type="fig" rid="F3">, 3B</xref><xref ref-type="fig" rid="F4">, 4</xref><xref ref-type="fig" rid="F9">, 9</xref></tp:nomenclature><tp:treatment-sec sec-type="material" id="SECID0E6OBI"><title>Type.</title><p>China • Fokien province: Lamyet island, 1860, <italic>Swinhoe s.n.</italic> in Herb. Hance 6527 (lectotype, designated here: <abbrev xmlns:xlink="http://www.w3.org/1999/xlink" xlink:title="The Natural History Museum" id="ABBRID0ENPBI" xlink:type="simple">BM</abbrev> [barcode BM000795018 as image!]; isolectotype, K [barcode K000686751 as image!]).</p></tp:treatment-sec><tp:treatment-sec sec-type="notes" id="SECID0ERPBI"><title>Notes.</title><p>In the protologue, <xref ref-type="bibr" rid="B15">Hance (1866)</xref> cited a Swinhoe collection that he assigned one of his own collection numbers (“Herb. propr., no. 6527”). <xref ref-type="bibr" rid="B15">Hance (1866)</xref> did not unequivocally state that he based the name on a single specimen and since there are duplicates of this Hance number in <abbrev xmlns:xlink="http://www.w3.org/1999/xlink" xlink:title="The Natural History Museum" id="ABBRID0EFQBI" xlink:type="simple">BM</abbrev> (BM000795018) (Fig. <xref ref-type="fig" rid="F9">9</xref>) and K (K000686751), we designate a lectotype for <italic><tp:taxon-name><tp:taxon-name-part taxon-name-part-type="genus" reg="Grewia">Grewia</tp:taxon-name-part><tp:taxon-name-part taxon-name-part-type="species" reg="piscatorum">piscatorum</tp:taxon-name-part></tp:taxon-name></italic>. The sheet selected is in Hance’s herbarium (<abbrev xmlns:xlink="http://www.w3.org/1999/xlink" xlink:title="The Natural History Museum" id="ABBRID0EYQBI" xlink:type="simple">BM</abbrev>), and it is the duplicate with relatively more leaves and flowers.</p><fig id="F9" position="float" orientation="portrait"><object-id xmlns:xlink="http://www.w3.org/1999/xlink" content-type="doi" xlink:type="simple">10.3897/phytokeys.253.141785.figure9</object-id><object-id xmlns:xlink="http://www.w3.org/1999/xlink" content-type="arpha" xlink:type="simple">4C4D34DE-DF6E-5B0A-947C-0F24BAD55B61</object-id><label>Figure 9.</label><caption><p>Lectotype of <italic><tp:taxon-name><tp:taxon-name-part taxon-name-part-type="genus" reg="Grewia">Grewia</tp:taxon-name-part><tp:taxon-name-part taxon-name-part-type="species" reg="piscatorum">piscatorum</tp:taxon-name-part></tp:taxon-name></italic> Hance, <italic>Swinhoe s.n.</italic>in Herb. Hance 6527 (BM000795018).</p></caption><graphic xmlns:xlink="http://www.w3.org/1999/xlink" xlink:href="phytokeys-253-155_article-141785__-g009.jpg" position="float" orientation="portrait" xlink:type="simple" id="oo_1270836.jpg"><uri content-type="original_file" xlink:type="simple">https://binary.pensoft.net/fig/1270836</uri></graphic></fig></tp:treatment-sec><tp:treatment-sec sec-type="description" id="SECID0E3RBI"><title>Description.</title><p>Erect to ascending shrubs, ca. 1–2 m tall; young branchlets scabrous, older branchlets nearly glabrous. Leaf blades elliptic, obovate, ovate to rhomboid-ovate, 0.7–7.8 cm long, 0.5–5.5 cm wide, apex acute, obtuse to rounded, base cuneate to obtuse, 3-nerved, margin serrulate to biserrulate, nearly glabrous, stellate hairs sparsely distributed along the veins on both surfaces; petioles 1.3–13.4 mm, sparsely stellate hairy; stipules linear, 2.4–5.1 mm long. Inflorescences leaf-opposed or rarely axillary, umbellate; peduncles 3.1–17.2 mm long, 6 to 15 flowers, pedicels 3.5–8.8 mm long; bracts linear, 1.4–2.6(–3.0) mm long. Flowers bisexual, functionally unisexual male or functionally unisexual female; bisexual flowers 14.8–18.5(–20.2) mm diam.; male flowers 14.2–18.8 mm diam.; female flowers 9.4–14.6 mm diam. Sepals (4)5(6), narrowly oblong to oblong, bisexual flowers 7.5–10.8 mm long, 2.4–4.1 mm wide, male flowers 7.3–8.4 mm long, 2.1–3.0 mm wide, female flowers 4.5–5.7 mm long, 1.4–2.0 mm wide, apex acute, abaxial surface yellowish green, stellate–pubescent, adaxial surface white, glabrous. Petals (4)5(6), oblong to ovate, apex rounded, bisexual flowers 2.2–3.3 mm long, 0.9–1.2 mm wide, male flowers 2.1–2.9 mm long, 0.9–1.2 mm wide, female flowers 1.5–2.5 mm long, 0.6–1.0 mm wide; nectaries present at the base of adaxial surface, 0.8–1.3 mm diam., surrounded by ciliate hairs. Androgynophore cylindrical, bisexual flowers 1.1–1.6 mm long; male flowers 1.1–1.5 mm long; female flowers 0.9–1.2 mm long, glabrous, ciliate hairs only at the apex. Ovary globose to oblate, pubescent, bisexual flowers 1.2–1.4 mm diam.; male flowers 1.2–1.5 mm diam.; female flowers 0.9–1.3 mm diam. Bisexual flowers with 103–118 stamens, filaments white, glabrous, 2.4–6.8 mm long, anthers dehiscing longitudinally; style 3.6–5.4 mm long, glabrous, stigma 4-lobed, each lobe dentate at apex. Male flowers with 70–88 stamens, filaments white, glabrous, 2.1–4.7 mm long, anthers dehiscing longitudinally; style 3.1–4.1 mm long, glabrous, stigma 4-lobed, each lobe dentate at apex. Female flowers with 58–102 stamens, filaments white, glabrous, 0.5–1.5 mm long, anthers white, always indehiscent; style 1.8–2.6 mm long, glabrous, stigma 4-lobed, each lobe dentate at apex. Fruits drupaceous, usually 4-lobed, fruit lobe 4.4–6.4 mm diam., globose, puberulent to nearly glabrous, red when mature.</p></tp:treatment-sec><tp:treatment-sec sec-type="phenology" id="SECID0EBSBI"><title>Phenology.</title><p>Flowering from May to September and fruiting from June to October.</p></tp:treatment-sec><tp:treatment-sec sec-type="distribution" id="SECID0EGSBI"><title>Distribution and habitat.</title><p>Distributed in Fujian Province and Hainan Province in China and in Taiwan on the coastal areas of Kinmen and Lienchiang Counties.</p></tp:treatment-sec><tp:treatment-sec sec-type="Palynology" id="SECID0ELSBI"><title>Palynology.</title><p>Pollens grains are tricolporate, prolate, 42.8–47.8 × 27.4–31.0 μm. The exine is reticulate, with muri 0.4–0.7 μm wide and lumen size 1.1–4.0 μm. Perforations present in the lumen, 0.04–0.26 μm.</p></tp:treatment-sec><tp:treatment-sec sec-type="material" id="SECID0EQSBI"><title>Specimens examined.</title><p><bold>China. Fujian Province</bold> • Fuzhou City, Tangyu, 24 May 1964, <italic>T. H Chen 493</italic> (<named-content xmlns:xlink="http://www.w3.org/1999/xlink" content-type="dwc:institutional_code" xlink:title="School of Life Sciences, Xiamen University" xlink:href="http://grbio.org/institution/xiamen-university" xlink:type="simple">AU</named-content>) • Fuzhou City, Yemayu, 31 May 1964, <italic>T. H Chen 515</italic> (<named-content xmlns:xlink="http://www.w3.org/1999/xlink" content-type="dwc:institutional_code" xlink:title="School of Life Sciences, Xiamen University" xlink:href="http://grbio.org/institution/xiamen-university" xlink:type="simple">AU</named-content>); Fuzhou City, Zhuyu, 17 May 1963, <italic>T. H Chen 1561</italic> (<named-content xmlns:xlink="http://www.w3.org/1999/xlink" content-type="dwc:institutional_code" xlink:title="School of Life Sciences, Xiamen University" xlink:href="http://grbio.org/institution/xiamen-university" xlink:type="simple">AU</named-content>) • Xiamen City, Nanputuo, 20 Jul 1954, <italic>J. C. Lin 3857</italic> (<named-content xmlns:xlink="http://www.w3.org/1999/xlink" content-type="dwc:institutional_code" xlink:title="School of Life Sciences, Xiamen University" xlink:href="http://grbio.org/institution/xiamen-university" xlink:type="simple">AU</named-content>). <bold>Hainan Province</bold> • Dongfang City, seacoast of Dingjiao village, 20 Aug 1936, <italic>S. K. Lau 27727</italic>, <italic>27730</italic> (<named-content xmlns:xlink="http://www.w3.org/1999/xlink" content-type="dwc:institutional_code" xlink:title="South China Botanical Garden, Chinese Academy of Sciences" xlink:href="http://grbio.org/institution/south-china-botanical-garden" xlink:type="simple">IBSC</named-content>); Sanya City, Xigu island, 3 Aug 2018, <italic>H. L. Hou 92038</italic> (<named-content xmlns:xlink="http://www.w3.org/1999/xlink" content-type="dwc:institutional_code" xlink:title="School of Life Sciences, Xiamen University" xlink:href="http://grbio.org/institution/xiamen-university" xlink:type="simple">AU</named-content>). <bold>Taiwan. Kinmen County</bold> • Brave Fortress, 24 Jun 2017, <italic>S. W. Chung 12988</italic> (<named-content xmlns:xlink="http://www.w3.org/1999/xlink" content-type="dwc:institutional_code" xlink:title="Taiwan Forestry Research Institute" xlink:href="http://grbio.org/institution/taiwan-forestry-research-institute" xlink:type="simple">TAIF</named-content>) • Caicuo Trail, 2 Jun 2019, <italic>C. T. Lu et al.</italic> 2515 (<named-content xmlns:xlink="http://www.w3.org/1999/xlink" content-type="dwc:institutional_code" xlink:title="National Museum of Natural Science, Taiwan" xlink:href="http://grbio.org/institution/national-museum-natural-science" xlink:type="simple">TNM</named-content>) • Doumen to Taiwu Mountain, 22 Jul 2007, <italic>C. M. Wang 10497</italic> (<named-content xmlns:xlink="http://www.w3.org/1999/xlink" content-type="dwc:institutional_code" xlink:title="National Museum of Natural Science, Taiwan" xlink:href="http://grbio.org/institution/national-museum-natural-science" xlink:type="simple">TNM</named-content>) • Fengshang, 20 May 2009, <italic>J. S. Shiu &amp; Y. L. Hsueh H315</italic> (<named-content xmlns:xlink="http://www.w3.org/1999/xlink" content-type="dwc:institutional_code" xlink:title="Department of Forestry and Natural Resources, National Chia-Yi University" xlink:href="http://grbio.org/institution/national-chiayi-agricultural-college" xlink:type="simple">CHIA</named-content>) • General’s Spring, 28 May 2023, <italic>C. Y. Lin 22</italic> (<named-content xmlns:xlink="http://www.w3.org/1999/xlink" content-type="dwc:institutional_code" xlink:title="Department of Forestry, National Chung Hsing University" xlink:href="http://grbio.org/institution/national-chung-hsing-university" xlink:type="simple">TCF</named-content>) • Jiugong Pier, 25 May 2002, <italic>C. M. Wang 5611</italic> (<named-content xmlns:xlink="http://www.w3.org/1999/xlink" content-type="dwc:institutional_code" xlink:title="National Museum of Natural Science, Taiwan" xlink:href="http://grbio.org/institution/national-museum-natural-science" xlink:type="simple">TNM</named-content>) • Ibid., 7 Sep 2021, <italic>C. Y. Chang et al. 3539</italic> (<named-content xmlns:xlink="http://www.w3.org/1999/xlink" content-type="dwc:institutional_code" xlink:title="National Museum of Natural Science, Taiwan" xlink:href="http://grbio.org/institution/national-museum-natural-science" xlink:type="simple">TNM</named-content>)Ibid., 28 May 2023, <italic>C. Y. Lin 17</italic> (<named-content xmlns:xlink="http://www.w3.org/1999/xlink" content-type="dwc:institutional_code" xlink:title="Department of Forestry, National Chung Hsing University" xlink:href="http://grbio.org/institution/national-chung-hsing-university" xlink:type="simple">TCF</named-content>) • Jiugong Tunnel to shore-line road, 28 May 2023, <italic>C. Y. Lin 20</italic> (<named-content xmlns:xlink="http://www.w3.org/1999/xlink" content-type="dwc:institutional_code" xlink:title="Department of Forestry, National Chung Hsing University" xlink:href="http://grbio.org/institution/national-chung-hsing-university" xlink:type="simple">TCF</named-content>) • Liaoluo, 22 May 2017, <italic>T. C. Hsu 9131</italic> (<named-content xmlns:xlink="http://www.w3.org/1999/xlink" content-type="dwc:institutional_code" xlink:title="Taiwan Forestry Research Institute" xlink:href="http://grbio.org/institution/taiwan-forestry-research-institute" xlink:type="simple">TAIF</named-content>) • L36 Fortress, 25 May 2024, <italic>C. Y. Lin et al. 85</italic> (<named-content xmlns:xlink="http://www.w3.org/1999/xlink" content-type="dwc:institutional_code" xlink:title="Department of Forestry, National Chung Hsing University" xlink:href="http://grbio.org/institution/national-chung-hsing-university" xlink:type="simple">TCF</named-content>) • Mashan Observation Post, 26 Aug 2015, <italic>C. Y. Chang et al.</italic> 724 (<named-content xmlns:xlink="http://www.w3.org/1999/xlink" content-type="dwc:institutional_code" xlink:title="Department of Forestry, National Chung Hsing University" xlink:href="http://grbio.org/institution/national-chung-hsing-university" xlink:type="simple">TCF</named-content>, <named-content xmlns:xlink="http://www.w3.org/1999/xlink" content-type="dwc:institutional_code" xlink:title="National Museum of Natural Science, Taiwan" xlink:href="http://grbio.org/institution/national-museum-natural-science" xlink:type="simple">TNM</named-content>) • Ibid., 29 May 2023, <italic>C. Y. Lin 24</italic> (<named-content xmlns:xlink="http://www.w3.org/1999/xlink" content-type="dwc:institutional_code" xlink:title="Department of Forestry, National Chung Hsing University" xlink:href="http://grbio.org/institution/national-chung-hsing-university" xlink:type="simple">TCF</named-content>) • Paichushan to Huotou, 10 Jun 1999, <italic>S. T. Chiu 5386</italic> (<named-content xmlns:xlink="http://www.w3.org/1999/xlink" content-type="dwc:institutional_code" xlink:title="National Museum of Natural Science, Taiwan" xlink:href="http://grbio.org/institution/national-museum-natural-science" xlink:type="simple">TNM</named-content>) • Qilinshan, 25 May 2024, <italic>C. Y. Lin et al. 86</italic> (<named-content xmlns:xlink="http://www.w3.org/1999/xlink" content-type="dwc:institutional_code" xlink:title="Department of Forestry, National Chung Hsing University" xlink:href="http://grbio.org/institution/national-chung-hsing-university" xlink:type="simple">TCF</named-content>) • Qingyuan Lake, 9 Aug 2002, <italic>I. H. Chiang 120</italic> (<named-content xmlns:xlink="http://www.w3.org/1999/xlink" content-type="dwc:institutional_code" xlink:title="National Taiwan University" xlink:href="http://grbio.org/institution/national-taiwan-university" xlink:type="simple">TAI</named-content>) • Shuitou Pier, 28 May 2023, <italic>C. Y. Lin 21</italic> (<named-content xmlns:xlink="http://www.w3.org/1999/xlink" content-type="dwc:institutional_code" xlink:title="Department of Forestry, National Chung Hsing University" xlink:href="http://grbio.org/institution/national-chung-hsing-university" xlink:type="simple">TCF</named-content>) • Taiwu Mountain, 27 Jul 2005, <italic>K. C. Chen s.n.</italic> (<named-content xmlns:xlink="http://www.w3.org/1999/xlink" content-type="dwc:institutional_code" xlink:title="Taiwan Forestry Research Institute" xlink:href="http://grbio.org/institution/taiwan-forestry-research-institute" xlink:type="simple">TAIF</named-content>) • Ibid., 15 Jun 2006, <italic>C. H. Chen 7283</italic> (<named-content xmlns:xlink="http://www.w3.org/1999/xlink" content-type="dwc:institutional_code" xlink:title="National Museum of Natural Science, Taiwan" xlink:href="http://grbio.org/institution/national-museum-natural-science" xlink:type="simple">TNM</named-content>) • Ibid., 4 Jun 2016, <italic>S. W. Chung 12534</italic> (<named-content xmlns:xlink="http://www.w3.org/1999/xlink" content-type="dwc:institutional_code" xlink:title="Taiwan Forestry Research Institute" xlink:href="http://grbio.org/institution/taiwan-forestry-research-institute" xlink:type="simple">TAIF</named-content>) • Taiwu nursery, 22 Jul 2007, <italic>C. M. Wang 10519</italic> (<named-content xmlns:xlink="http://www.w3.org/1999/xlink" content-type="dwc:institutional_code" xlink:title="National Museum of Natural Science, Taiwan" xlink:href="http://grbio.org/institution/national-museum-natural-science" xlink:type="simple">TNM</named-content>) • Tashan, 14–17 May 2010, <italic>F. Y. Lu et al. H2794</italic> (<named-content xmlns:xlink="http://www.w3.org/1999/xlink" content-type="dwc:institutional_code" xlink:title="Department of Forestry and Natural Resources, National Chia-Yi University" xlink:href="http://grbio.org/institution/national-chiayi-agricultural-college" xlink:type="simple">CHIA</named-content>) • Tzuhu, 25 Jul 2005, <italic>K. C. Chen s.n.</italic> (<named-content xmlns:xlink="http://www.w3.org/1999/xlink" content-type="dwc:institutional_code" xlink:title="Taiwan Forestry Research Institute" xlink:href="http://grbio.org/institution/taiwan-forestry-research-institute" xlink:type="simple">TAIF</named-content>) • Tzuti, 25 Jul 2005, <italic>K. C. Chen s.n.</italic> (<named-content xmlns:xlink="http://www.w3.org/1999/xlink" content-type="dwc:institutional_code" xlink:title="Taiwan Forestry Research Institute" xlink:href="http://grbio.org/institution/taiwan-forestry-research-institute" xlink:type="simple">TAIF</named-content>) • Wuhu Mountain, 13–16 Jul 2009, <italic>F. Y. Lu et al. 1015</italic> (<named-content xmlns:xlink="http://www.w3.org/1999/xlink" content-type="dwc:institutional_code" xlink:title="Department of Forestry and Natural Resources, National Chia-Yi University" xlink:href="http://grbio.org/institution/national-chiayi-agricultural-college" xlink:type="simple">CHIA</named-content>) • Xiyuan beach to Chengkung Fortress, 29 May 2023, <italic>C. Y. Lin 23</italic> (<named-content xmlns:xlink="http://www.w3.org/1999/xlink" content-type="dwc:institutional_code" xlink:title="Department of Forestry, National Chung Hsing University" xlink:href="http://grbio.org/institution/national-chung-hsing-university" xlink:type="simple">TCF</named-content>) • Zhaishan Tunnel, 25 May 2024, <italic>C. Y. Lin 80</italic> (<named-content xmlns:xlink="http://www.w3.org/1999/xlink" content-type="dwc:institutional_code" xlink:title="Department of Forestry, National Chung Hsing University" xlink:href="http://grbio.org/institution/national-chung-hsing-university" xlink:type="simple">TCF</named-content>). <bold>Lienchiang County</bold> • Beihai Tunnel, 19 Jul 2008, <italic>C. M. Wang 12180</italic> (<named-content xmlns:xlink="http://www.w3.org/1999/xlink" content-type="dwc:institutional_code" xlink:title="National Museum of Natural Science, Taiwan" xlink:href="http://grbio.org/institution/national-museum-natural-science" xlink:type="simple">TNM</named-content>) • Chengkungshan, 27 Aug 2007, <italic>T. W. Hsu 13020</italic> (<named-content xmlns:xlink="http://www.w3.org/1999/xlink" content-type="dwc:institutional_code" xlink:title="Endemic Species Research Institute" xlink:href="http://grbio.org/institution/endemic-species-research-institute" xlink:type="simple">TAIE</named-content>) • Chiukueishan, 27 Aug 2001, <italic>Y. L. Huang et al. 816</italic> (<named-content xmlns:xlink="http://www.w3.org/1999/xlink" content-type="dwc:institutional_code" xlink:title="National Taiwan University" xlink:href="http://grbio.org/institution/national-taiwan-university" xlink:type="simple">TAI</named-content>) • Daping to lighthouse, 30 May 1994, <italic>T. Y. Liu &amp; H. L. Ho 653</italic> (<named-content xmlns:xlink="http://www.w3.org/1999/xlink" content-type="dwc:institutional_code" xlink:title="National Museum of Natural Science, Taiwan" xlink:href="http://grbio.org/institution/national-museum-natural-science" xlink:type="simple">TNM</named-content>) • Dapu Inscription, 9 Sep 2007, <italic>C. M. Wang &amp; C. P. Lu 10690</italic> (<named-content xmlns:xlink="http://www.w3.org/1999/xlink" content-type="dwc:institutional_code" xlink:title="National Museum of Natural Science, Taiwan" xlink:href="http://grbio.org/institution/national-museum-natural-science" xlink:type="simple">TNM</named-content>) • Fuzheng, 30 Jul 1999, <italic>S. H. Su 624</italic> (<named-content xmlns:xlink="http://www.w3.org/1999/xlink" content-type="dwc:institutional_code" xlink:title="National Taiwan University" xlink:href="http://grbio.org/institution/national-taiwan-university" xlink:type="simple">TAI</named-content>) • Jinsha, 1 Jul 1999, <italic>S. H. Su 352</italic> (<named-content xmlns:xlink="http://www.w3.org/1999/xlink" content-type="dwc:institutional_code" xlink:title="National Taiwan University" xlink:href="http://grbio.org/institution/national-taiwan-university" xlink:type="simple">TAI</named-content>) • Dawo Mountain, 16 Sept 2014, <italic>S. W. Chung 11782</italic> (<named-content xmlns:xlink="http://www.w3.org/1999/xlink" content-type="dwc:institutional_code" xlink:title="Taiwan Forestry Research Institute" xlink:href="http://grbio.org/institution/taiwan-forestry-research-institute" xlink:type="simple">TAIF</named-content>) • Kunqiu Trail, 17 Oct 2017, <italic>C. Y. Chang 1473</italic> (<named-content xmlns:xlink="http://www.w3.org/1999/xlink" content-type="dwc:institutional_code" xlink:title="Department of Forestry, National Chung Hsing University" xlink:href="http://grbio.org/institution/national-chung-hsing-university" xlink:type="simple">TCF</named-content>, <named-content xmlns:xlink="http://www.w3.org/1999/xlink" content-type="dwc:institutional_code" xlink:title="National Museum of Natural Science, Taiwan" xlink:href="http://grbio.org/institution/national-museum-natural-science" xlink:type="simple">TNM</named-content>) • Leishan, 29 Aug 2007, <italic>T. W. Hsu 13079</italic> (<named-content xmlns:xlink="http://www.w3.org/1999/xlink" content-type="dwc:institutional_code" xlink:title="Endemic Species Research Institute" xlink:href="http://grbio.org/institution/endemic-species-research-institute" xlink:type="simple">TAIE</named-content>).</p></tp:treatment-sec><tp:treatment-sec><!--Section generated to contain objects referenced in tp:taxon-treatment.--><fig id="F1" position="float" orientation="portrait"><object-id xmlns:xlink="http://www.w3.org/1999/xlink" content-type="doi" xlink:type="simple">10.3897/phytokeys.253.141785.figure1</object-id><object-id xmlns:xlink="http://www.w3.org/1999/xlink" content-type="arpha" xlink:type="simple">7920CC64-031C-5349-AA75-53BA646E4BE6</object-id><label>Figure 1.</label><caption><p>Habit of taxa assigned to <tp:taxon-name><tp:taxon-name-part taxon-name-part-type="genus" reg="Grewia">Grewia</tp:taxon-name-part><tp:taxon-name-part taxon-name-part-type="infraspecific-rank">sect.</tp:taxon-name-part><tp:taxon-name-part taxon-name-part-type="section" reg="Glomeratae">Glomeratae</tp:taxon-name-part></tp:taxon-name> Burret in Taiwan. <bold>A</bold><italic><tp:taxon-name><tp:taxon-name-part taxon-name-part-type="genus" reg="Grewia">Grewia</tp:taxon-name-part><tp:taxon-name-part taxon-name-part-type="species" reg="kentingensis">kentingensis</tp:taxon-name-part></tp:taxon-name></italic> Y.H.Tseng, Chih Y.Chang &amp; C.Y.Lin <bold>B</bold><italic><tp:taxon-name><tp:taxon-name-part taxon-name-part-type="genus" reg="Grewia">Grewia</tp:taxon-name-part><tp:taxon-name-part taxon-name-part-type="species" reg="piscatorum">piscatorum</tp:taxon-name-part></tp:taxon-name></italic> Hance <bold>C</bold><italic><tp:taxon-name><tp:taxon-name-part taxon-name-part-type="genus" reg="Grewia">Grewia</tp:taxon-name-part><tp:taxon-name-part taxon-name-part-type="species" reg="rhombifolia">rhombifolia</tp:taxon-name-part></tp:taxon-name></italic> Kaneh. &amp; Sasaki <bold>D</bold><tp:taxon-name><tp:taxon-name-part taxon-name-part-type="genus" reg="Grewia">Grewia</tp:taxon-name-part><tp:taxon-name-part taxon-name-part-type="species" reg="biloba">biloba</tp:taxon-name-part><tp:taxon-name-part taxon-name-part-type="authority">G. Don</tp:taxon-name-part><tp:taxon-name-part taxon-name-part-type="infraspecific-rank">var.</tp:taxon-name-part><tp:taxon-name-part taxon-name-part-type="variety" reg="biloba">biloba</tp:taxon-name-part></tp:taxon-name>.</p></caption><graphic xmlns:xlink="http://www.w3.org/1999/xlink" xlink:href="phytokeys-253-155_article-141785__-g001.jpg" position="float" orientation="portrait" xlink:type="simple" id="oo_1270828.jpg"><uri content-type="original_file" xlink:type="simple">https://binary.pensoft.net/fig/1270828</uri></graphic></fig><fig id="F2" position="float" orientation="portrait"><object-id xmlns:xlink="http://www.w3.org/1999/xlink" content-type="doi" xlink:type="simple">10.3897/phytokeys.253.141785.figure2</object-id><object-id xmlns:xlink="http://www.w3.org/1999/xlink" content-type="arpha" xlink:type="simple">E089FF22-31C8-5B88-9114-A28145BFEF27</object-id><label>Figure 2.</label><caption><p>Comparison of morphological characters. <bold>A</bold><italic><tp:taxon-name><tp:taxon-name-part taxon-name-part-type="genus" reg="Grewia">Grewia</tp:taxon-name-part><tp:taxon-name-part taxon-name-part-type="species" reg="kentingensis">kentingensis</tp:taxon-name-part></tp:taxon-name></italic> Y.H.Tseng, Chih Y.Chang &amp; C.Y.Lin <bold>B</bold><italic><tp:taxon-name><tp:taxon-name-part taxon-name-part-type="genus" reg="Grewia">Grewia</tp:taxon-name-part><tp:taxon-name-part taxon-name-part-type="species" reg="piscatorum">piscatorum</tp:taxon-name-part></tp:taxon-name></italic> Hance <bold>1</bold> leaves <bold>2</bold> bisexual inflorescence <bold>2</bold>' female inflorescence <bold>3</bold> bisexual flower <bold>3</bold>' female flower <bold>4</bold> sepal (bisexual) <bold>4</bold>' sepal (female) <bold>5</bold> petal (bisexual) <bold>5</bold>' petal (female) <bold>6</bold> bisexual flower (sepals and petals removed) <bold>6</bold>' female flower (sepals and petals removed) <bold>7</bold> fruit (left: overhead view; right: side view).</p></caption><graphic xmlns:xlink="http://www.w3.org/1999/xlink" xlink:href="phytokeys-253-155_article-141785__-g002.jpg" position="float" orientation="portrait" xlink:type="simple" id="oo_1270829.jpg"><uri content-type="original_file" xlink:type="simple">https://binary.pensoft.net/fig/1270829</uri></graphic></fig><fig id="F3" position="float" orientation="portrait"><object-id xmlns:xlink="http://www.w3.org/1999/xlink" content-type="doi" xlink:type="simple">10.3897/phytokeys.253.141785.figure3</object-id><object-id xmlns:xlink="http://www.w3.org/1999/xlink" content-type="arpha" xlink:type="simple">3D07A110-2D4D-5E10-99A1-2161A41D8FCC</object-id><label>Figure 3.</label><caption><p>Comparison of pollen morphology of four <italic><tp:taxon-name><tp:taxon-name-part taxon-name-part-type="genus" reg="Grewia">Grewia</tp:taxon-name-part></tp:taxon-name></italic> taxa. <bold>A</bold><italic><tp:taxon-name><tp:taxon-name-part taxon-name-part-type="genus" reg="Grewia">Grewia</tp:taxon-name-part><tp:taxon-name-part taxon-name-part-type="species" reg="kentingensis">kentingensis</tp:taxon-name-part></tp:taxon-name></italic> Y.H.Tseng, Chih Y.Chang &amp; C.Y.Lin <bold>B</bold><italic><tp:taxon-name><tp:taxon-name-part taxon-name-part-type="genus" reg="Grewia">Grewia</tp:taxon-name-part><tp:taxon-name-part taxon-name-part-type="species" reg="piscatorum">piscatorum</tp:taxon-name-part></tp:taxon-name></italic> Hance <bold>C</bold><italic><tp:taxon-name><tp:taxon-name-part taxon-name-part-type="genus" reg="Grewia">Grewia</tp:taxon-name-part><tp:taxon-name-part taxon-name-part-type="species" reg="rhombifolia">rhombifolia</tp:taxon-name-part></tp:taxon-name></italic> Kaneh. &amp; Sasaki <bold>D</bold><tp:taxon-name><tp:taxon-name-part taxon-name-part-type="genus" reg="Grewia">Grewia</tp:taxon-name-part><tp:taxon-name-part taxon-name-part-type="species" reg="biloba">biloba</tp:taxon-name-part><tp:taxon-name-part taxon-name-part-type="authority">G. Don</tp:taxon-name-part><tp:taxon-name-part taxon-name-part-type="infraspecific-rank">var.</tp:taxon-name-part><tp:taxon-name-part taxon-name-part-type="variety" reg="biloba">biloba</tp:taxon-name-part></tp:taxon-name><bold>1</bold> equatorial view <bold>2</bold> colporate view <bold>3</bold> polar view <bold>4</bold> surface sculpture.</p></caption><graphic xmlns:xlink="http://www.w3.org/1999/xlink" xlink:href="phytokeys-253-155_article-141785__-g003.jpg" position="float" orientation="portrait" xlink:type="simple" id="oo_1270830.jpg"><uri content-type="original_file" xlink:type="simple">https://binary.pensoft.net/fig/1270830</uri></graphic></fig><fig id="F4" position="float" orientation="portrait"><object-id xmlns:xlink="http://www.w3.org/1999/xlink" content-type="doi" xlink:type="simple">10.3897/phytokeys.253.141785.figure4</object-id><object-id xmlns:xlink="http://www.w3.org/1999/xlink" content-type="arpha" xlink:type="simple">D6C094BA-0616-51D7-ADFC-BA9A8D45A8E2</object-id><label>Figure 4.</label><caption><p>Variation in leaf size of <italic><tp:taxon-name><tp:taxon-name-part taxon-name-part-type="genus" reg="Grewia">Grewia</tp:taxon-name-part><tp:taxon-name-part taxon-name-part-type="species" reg="piscatorum">piscatorum</tp:taxon-name-part></tp:taxon-name></italic> Hance. <bold>A</bold> variation in leaf size at different positions on the same branchlet <bold>B</bold> leaves near the distal end of a branchlet <bold>C</bold> leaves near the proximal end of a branchlet.</p></caption><graphic xmlns:xlink="http://www.w3.org/1999/xlink" xlink:href="phytokeys-253-155_article-141785__-g004.jpg" position="float" orientation="portrait" xlink:type="simple" id="oo_1270831.jpg"><uri content-type="original_file" xlink:type="simple">https://binary.pensoft.net/fig/1270831</uri></graphic></fig></tp:treatment-sec><ref-list><ref id="B15"><mixed-citation xmlns:xlink="http://www.w3.org/1999/xlink" xlink:type="simple"><person-group><name name-style="western"><surname>Hance</surname><given-names>HF</given-names></name></person-group> (<year>1866</year>) <article-title>Adversaria in stirpes imprimis Asiae orientalis criticas minusve notas interjectas novarum plurimarum diagnosibus.</article-title><source>Annales des Sciences Naturelles, sér</source><volume>5</volume>(<issue>5</issue>): <fpage>202</fpage>–<lpage>264</lpage>.</mixed-citation></ref></ref-list></tp:taxon-treatment>
